# Supplementary material for: Techno-economic viability of natural hydrogen
Source: Natl Sci Rev. 2025 Sep 3;12(10):nwaf368. doi: 10.1093/nsr/nwaf368 (PMC12485604; doi:10.1093/nsr/nwaf368)
Supplement: nwaf368_Supplemental_Files [file nwaf368_supplemental_files.zip]

Archive with 2 entries (2 files):
- SI-data-Natural Hydrogen.xlsx
- SI-text-Natural Hydrogen.docx
