# Supplementary material for: Techno-economic viability of natural hydrogen
Source: Natl Sci Rev. 2025 Sep 3;12(10):nwaf368. doi: 10.1093/nsr/nwaf368 (PMC12485604; doi:10.1093/nsr/nwaf368)
Supplement: nwaf368_Supplemental_Files [file nwaf368_supplemental_files.zip › SI-data-Natural Hydrogen.xlsx]

## Sheet: system parameter
System parameter
life cycle	20	year
hydrogen price	3.93258	$/kg
annual hydrogen revenue	24500000	$
discount rate	0.08
Technologies	CAPEX	OPEX(initial)	purity(initial)	purity(final)	volume(initial)
PSA separation	2050585	1709400	0.724	0.994	6.49371e+07
membrane separation	2080039	362954	0.724	0.983	1.96102e+07
gas absorption	6143409	678805	0.724	0.95	1.96457e+07
hybrid separation	344657	29658.3	0.3292	0.9995	87144.8

## Sheet: unit cost
Unit cost
H2 purity	body weight(m3)	producer wells				separation							off-gas disposal wells			total cost ($/kgH2)
		num.	depth(m)	CAPEX	total unit cost	technologies	CAPEX	OPEX	initial purity	final purity	unit cost	total unit cost	num.	CAPEX	total unit cost
0.5	1600000000	40	800	40419840	0.283847	gas absorption	6143409	2.76419e+06	0.724	0.95	0.431371	0.858924	3	3031488	0.0212885	1.16406

## Sheet: NPV and payback period
NPV database
H2 purity	body weight(m3)	producer wells				separation			off-gas disposal wells
		num.	depth(m)	CAPEX		technology	CAPEX	OPEX	num.	CAPEX
0.4	1400000000	45	500	28420200		PSA separation	2050585	1.84268e+06	3	1894680
producer wells	45	28420200	0
separator	PSA separation	2050585	1.84268e+06
off-gas disposal wells	3	1894680	0
		0	-32365465
		1	-1.13865e+07
		2	8.03854e+06
		3	2.60247e+07
		4	4.26785e+07
		5	5.80987e+07
		6	7.23766e+07
		7	8.55969e+07
		8	9.7838e+07
		9	1.09172e+08
		10	1.19667e+08
		11	1.29384e+08
		12	1.38382e+08
		13	1.46713e+08
		14	1.54427e+08
		15	1.61569e+08
		16	1.68183e+08
		17	1.74306e+08
		18	1.79976e+08
		19	1.85226e+08
		20	1.90087e+08
		payback period	1.42848
NPV at different purity
0.2	membrane separation						gas absorption					PSA						0.3	membrane separation					gas absorption					PSA						0.4	membrane separation					gas absorption					PSA
	1.4 billion m3	1.5 billion m3	1.6 billion m3	1.7 billion m3		1.8 billion m3	1.4 billion m3	1.5 billion m3	1.6 billion m3	1.7 billion m3	1.8 billion m3	1.4 billion m3	1.5 billion m3	1.6 billion m3	1.7 billion m3	1.8 billion m3			1.4 billion m3	1.5 billion m3	1.6 billion m3	1.7 billion m3	1.8 billion m3	1.4 billion m3	1.5 billion m3	1.6 billion m3	1.7 billion m3	1.8 billion m3	1.4 billion m3	1.5 billion m3	1.6 billion m3	1.7 billion m3	1.8 billion m3			1.4 billion m3	1.5 billion m3	1.6 billion m3	1.7 billion m3	1.8 billion m3	1.4 billion m3	1.5 billion m3	1.6 billion m3	1.7 billion m3	1.8 billion m3	1.4 billion m3	1.5 billion m3	1.6 billion m3	1.7 billion m3
0	-5.94144e+07	-5.94144e+07	-5.94144e+07	-5.94144e+07		-5.94144e+07	-6.34777e+07	-6.34777e+07	-6.34777e+07	-6.34777e+07	-6.34777e+07	-5.93849e+07	-5.93849e+07	-5.93849e+07	-5.93849e+07	-5.93849e+07		0	-4.04675e+07	-4.04675e+07	-4.04675e+07	-4.04675e+07	-4.04675e+07	-4.45309e+07	-4.45309e+07	-4.45309e+07	-4.45309e+07	-4.45309e+07	-4.04381e+07	-4.04381e+07	-4.04381e+07	-4.04381e+07	-4.04381e+07		0	-3.09941e+07	-3.09941e+07	-3.09941e+07	-3.09941e+07	-3.09941e+07	-3.50574e+07	-3.50574e+07	-3.50574e+07	-3.50574e+07	-3.50574e+07	-3.09646e+07	-3.09646e+07	-3.09646e+07	-3.09646e+07
1	-3.79288e+07	-3.63941e+07	-3.48594e+07	-3.33247e+07		-3.17901e+07	-4.3032e+07	-4.15716e+07	-4.01112e+07	-3.86508e+07	-3.71904e+07	-3.84059e+07	-3.69074e+07	-3.54089e+07	-3.39104e+07	-3.24119e+07		1	-1.89819e+07	-1.74473e+07	-1.59126e+07	-1.43779e+07	-1.28432e+07	-2.40852e+07	-2.26248e+07	-2.11644e+07	-1.9704e+07	-1.82436e+07	-1.9459e+07	-1.79605e+07	-1.6462e+07	-1.49635e+07	-1.3465e+07		1	-9.50851e+06	-7.97383e+06	-6.43915e+06	-4.90446e+06	-3.36978e+06	-1.46118e+07	-1.31514e+07	-1.1691e+07	-1.02306e+07	-8.77015e+06	-9.98562e+06	-8.48712e+06	-6.98862e+06	-5.49012e+06
2	-1.80347e+07	-1.50791e+07	-1.21234e+07	-9.16769e+06		-6.212e+06	-2.41009e+07	-2.12882e+07	-1.84756e+07	-1.5663e+07	-1.28503e+07	-1.89809e+07	-1.60949e+07	-1.32089e+07	-1.03229e+07	-7.43689e+06		2	912103	3.86779e+06	6.82348e+06	9.77916e+06	1.27348e+07	-5.15401e+06	-2.34138e+06	471256	3.28389e+06	6.09652e+06	-34044.7	2.85196e+06	5.73796e+06	8.62396e+06	1.151e+07		2	1.03855e+07	1.33412e+07	1.62969e+07	1.92526e+07	2.22083e+07	4.31942e+06	7.13205e+06	9.94468e+06	1.27573e+07	1.55699e+07	9.43938e+06	1.23254e+07	1.52114e+07	1.80974e+07
3	385662	4.65709e+06	8.92852e+06	1.32e+07		1.74714e+07	-6.57199e+06	-2.50729e+06	1.55741e+06	5.6221e+06	9.6868e+06	-994781	3.17594e+06	7.34666e+06	1.15174e+07	1.56881e+07		3	1.93325e+07	2.36039e+07	2.78754e+07	3.21468e+07	3.64182e+07	1.23749e+07	1.64396e+07	2.05043e+07	2.4569e+07	2.86336e+07	1.79521e+07	2.21228e+07	2.62935e+07	3.04642e+07	3.4635e+07		3	2.88059e+07	3.30774e+07	3.73488e+07	4.16202e+07	4.58917e+07	2.18483e+07	2.5913e+07	2.99777e+07	3.40424e+07	3.81071e+07	2.74255e+07	3.15962e+07	3.57669e+07	3.99377e+07
4	1.74416e+07	2.29313e+07	2.8421e+07	3.39107e+07		3.94004e+07	9.65845e+06	1.48825e+07	2.01065e+07	2.53305e+07	3.05545e+07	1.5659e+07	2.10193e+07	2.63796e+07	3.17399e+07	3.71002e+07		4	3.63884e+07	4.18782e+07	4.73679e+07	5.28576e+07	5.83473e+07	2.86053e+07	3.38293e+07	3.90533e+07	4.42773e+07	4.95014e+07	3.46059e+07	3.99662e+07	4.53264e+07	5.06867e+07	5.6047e+07		4	4.58619e+07	5.13516e+07	5.68413e+07	6.2331e+07	6.78207e+07	3.80787e+07	4.33027e+07	4.85268e+07	5.37508e+07	5.89748e+07	4.40793e+07	4.94396e+07	5.47999e+07	6.01601e+07
5	3.32341e+07	3.98519e+07	4.64696e+07	5.30874e+07		5.97051e+07	2.46866e+07	3.09841e+07	3.72815e+07	4.3579e+07	4.98765e+07	3.10792e+07	3.75409e+07	4.40027e+07	5.04644e+07	5.69261e+07		5	5.2181e+07	5.87987e+07	6.54165e+07	7.20342e+07	7.8652e+07	4.36335e+07	4.99309e+07	5.62284e+07	6.25259e+07	6.88233e+07	5.00261e+07	5.64878e+07	6.29495e+07	6.94112e+07	7.5873e+07		5	6.16544e+07	6.82722e+07	7.48899e+07	8.15077e+07	8.81254e+07	5.31069e+07	5.94044e+07	6.57018e+07	7.19993e+07	7.82967e+07	5.94995e+07	6.59612e+07	7.24229e+07	7.88847e+07
6	4.78568e+07	5.55191e+07	6.31813e+07	7.08435e+07		7.85058e+07	3.86016e+07	4.5893e+07	5.31844e+07	6.04758e+07	6.77672e+07	4.53572e+07	5.28388e+07	6.03203e+07	6.78019e+07	7.52835e+07		6	6.68037e+07	7.44659e+07	8.21282e+07	8.97904e+07	9.74526e+07	5.75485e+07	6.48399e+07	7.21312e+07	7.94226e+07	8.6714e+07	6.4304e+07	7.17856e+07	7.92672e+07	8.67488e+07	9.42303e+07		6	7.62771e+07	8.39393e+07	9.16016e+07	9.92638e+07	1.06926e+08	6.70219e+07	7.43133e+07	8.16047e+07	8.8896e+07	9.61874e+07	7.37775e+07	8.1259e+07	8.87406e+07	9.62222e+07
7	6.13964e+07	7.00257e+07	7.86551e+07	8.72844e+07		9.59138e+07	5.14859e+07	5.96976e+07	6.79092e+07	7.61209e+07	8.43326e+07	5.85775e+07	6.70034e+07	7.54293e+07	8.38552e+07	9.22811e+07		7	8.03432e+07	8.89726e+07	9.76019e+07	1.06231e+08	1.14861e+08	7.04327e+07	7.86444e+07	8.68561e+07	9.50678e+07	1.03279e+08	7.75244e+07	8.59502e+07	9.43761e+07	1.02802e+08	1.11228e+08		7	8.98167e+07	9.8446e+07	1.07075e+08	1.15705e+08	1.24334e+08	7.99061e+07	8.81178e+07	9.63295e+07	1.04541e+08	1.12753e+08	8.69978e+07	9.54237e+07	1.0385e+08	1.12275e+08
8	7.3933e+07	8.34578e+07	9.29826e+07	1.02507e+08		1.12032e+08	6.34157e+07	7.24795e+07	8.15434e+07	9.06072e+07	9.9671e+07	7.08186e+07	8.01188e+07	8.9419e+07	9.87193e+07	1.0802e+08		8	9.28799e+07	1.02405e+08	1.11929e+08	1.21454e+08	1.30979e+08	8.23626e+07	9.14264e+07	1.0049e+08	1.09554e+08	1.18618e+08	8.97654e+07	9.90657e+07	1.08366e+08	1.17666e+08	1.26966e+08		8	1.02353e+08	1.11878e+08	1.21403e+08	1.30928e+08	1.40453e+08	9.1836e+07	1.009e+08	1.09964e+08	1.19027e+08	1.28091e+08	9.92388e+07	1.08539e+08	1.17839e+08	1.2714e+08
9	8.5541e+07	9.5895e+07	1.06249e+08	1.16603e+08		1.26957e+08	7.44619e+07	8.43147e+07	9.41676e+07	1.0402e+08	1.13873e+08	8.21529e+07	9.22627e+07	1.02373e+08	1.12482e+08	1.22592e+08		9	1.04488e+08	1.14842e+08	1.25196e+08	1.3555e+08	1.45904e+08	9.34087e+07	1.03262e+08	1.13114e+08	1.22967e+08	1.3282e+08	1.011e+08	1.1121e+08	1.21319e+08	1.31429e+08	1.41539e+08		9	1.13961e+08	1.24315e+08	1.34669e+08	1.45023e+08	1.55377e+08	1.02882e+08	1.12735e+08	1.22588e+08	1.32441e+08	1.42293e+08	1.10573e+08	1.20683e+08	1.30793e+08	1.40903e+08
10	9.62891e+07	1.07411e+08	1.18532e+08	1.29654e+08		1.40776e+08	8.46898e+07	9.52732e+07	1.05857e+08	1.1644e+08	1.27023e+08	9.26476e+07	1.03507e+08	1.14367e+08	1.25226e+08	1.36085e+08		10	1.15236e+08	1.26358e+08	1.37479e+08	1.48601e+08	1.59723e+08	1.03637e+08	1.1422e+08	1.24803e+08	1.35387e+08	1.4597e+08	1.11594e+08	1.22454e+08	1.33313e+08	1.44173e+08	1.55032e+08		10	1.24709e+08	1.35831e+08	1.46953e+08	1.58074e+08	1.69196e+08	1.1311e+08	1.23693e+08	1.34277e+08	1.4486e+08	1.55444e+08	1.21068e+08	1.31927e+08	1.42787e+08	1.53646e+08
11	1.06241e+08	1.18074e+08	1.29906e+08	1.41739e+08		1.53571e+08	9.41601e+07	1.0542e+08	1.1668e+08	1.2794e+08	1.392e+08	1.02365e+08	1.13918e+08	1.25472e+08	1.37026e+08	1.48579e+08		11	1.25188e+08	1.3702e+08	1.48853e+08	1.60686e+08	1.72518e+08	1.13107e+08	1.24367e+08	1.35627e+08	1.46887e+08	1.58146e+08	1.21312e+08	1.32865e+08	1.44419e+08	1.55972e+08	1.67526e+08		11	1.34661e+08	1.46494e+08	1.58326e+08	1.70159e+08	1.81992e+08	1.2258e+08	1.3384e+08	1.451e+08	1.5636e+08	1.6762e+08	1.30785e+08	1.42339e+08	1.53892e+08	1.65446e+08
12	1.15456e+08	1.27947e+08	1.40437e+08	1.52928e+08		1.65419e+08	1.02929e+08	1.14815e+08	1.26701e+08	1.38588e+08	1.50474e+08	1.11362e+08	1.23559e+08	1.35755e+08	1.47951e+08	1.60147e+08		12	1.34403e+08	1.46893e+08	1.59384e+08	1.71875e+08	1.84366e+08	1.21876e+08	1.33762e+08	1.45648e+08	1.57534e+08	1.69421e+08	1.30309e+08	1.42506e+08	1.54702e+08	1.66898e+08	1.79094e+08		12	1.43876e+08	1.56367e+08	1.68858e+08	1.81348e+08	1.93839e+08	1.31349e+08	1.43235e+08	1.55122e+08	1.67008e+08	1.78894e+08	1.39783e+08	1.51979e+08	1.64175e+08	1.76371e+08
13	1.23988e+08	1.37088e+08	1.50188e+08	1.63289e+08		1.76389e+08	1.11048e+08	1.23514e+08	1.3598e+08	1.48447e+08	1.60913e+08	1.19694e+08	1.32485e+08	1.45276e+08	1.58067e+08	1.70859e+08		13	1.42935e+08	1.56035e+08	1.69135e+08	1.82235e+08	1.95336e+08	1.29995e+08	1.42461e+08	1.54927e+08	1.67393e+08	1.7986e+08	1.3864e+08	1.51432e+08	1.64223e+08	1.77014e+08	1.89806e+08		13	1.52408e+08	1.65509e+08	1.78609e+08	1.91709e+08	2.04809e+08	1.39468e+08	1.51935e+08	1.64401e+08	1.76867e+08	1.89333e+08	1.48114e+08	1.60905e+08	1.73696e+08	1.86488e+08
14	1.31888e+08	1.45553e+08	1.59217e+08	1.72882e+08		1.86546e+08	1.18566e+08	1.31569e+08	1.44572e+08	1.57575e+08	1.70579e+08	1.27407e+08	1.4075e+08	1.54092e+08	1.67434e+08	1.80777e+08		14	1.50835e+08	1.645e+08	1.78164e+08	1.91829e+08	2.05493e+08	1.37513e+08	1.50516e+08	1.63519e+08	1.76522e+08	1.89525e+08	1.46354e+08	1.59697e+08	1.73039e+08	1.86381e+08	1.99724e+08		14	1.60309e+08	1.73973e+08	1.87638e+08	2.01302e+08	2.14966e+08	1.46986e+08	1.59989e+08	1.72993e+08	1.85996e+08	1.98999e+08	1.55828e+08	1.6917e+08	1.82512e+08	1.95855e+08
15	1.39203e+08	1.5339e+08	1.67577e+08	1.81764e+08		1.95951e+08	1.25527e+08	1.39027e+08	1.52528e+08	1.66028e+08	1.79528e+08	1.3455e+08	1.48402e+08	1.62255e+08	1.76107e+08	1.8996e+08		15	1.5815e+08	1.72337e+08	1.86524e+08	2.00711e+08	2.14898e+08	1.44474e+08	1.57974e+08	1.71475e+08	1.84975e+08	1.98475e+08	1.53497e+08	1.67349e+08	1.81202e+08	1.95054e+08	2.08907e+08		15	1.67624e+08	1.81811e+08	1.95998e+08	2.10185e+08	2.24371e+08	1.53947e+08	1.67448e+08	1.80948e+08	1.94448e+08	2.07949e+08	1.6297e+08	1.76823e+08	1.90675e+08	2.04528e+08
16	1.45976e+08	1.60647e+08	1.75318e+08	1.89989e+08		2.0466e+08	1.31972e+08	1.45933e+08	1.59894e+08	1.73854e+08	1.87815e+08	1.41163e+08	1.55488e+08	1.69813e+08	1.84138e+08	1.98463e+08		16	1.64923e+08	1.79594e+08	1.94265e+08	2.08936e+08	2.23606e+08	1.50919e+08	1.6488e+08	1.78841e+08	1.92801e+08	2.06762e+08	1.6011e+08	1.74435e+08	1.8876e+08	2.03085e+08	2.1741e+08		16	1.74397e+08	1.89067e+08	2.03738e+08	2.18409e+08	2.3308e+08	1.60393e+08	1.74353e+08	1.88314e+08	2.02275e+08	2.16235e+08	1.69584e+08	1.83909e+08	1.98233e+08	2.12558e+08
17	1.52248e+08	1.67367e+08	1.82485e+08	1.97604e+08		2.12723e+08	1.3794e+08	1.52327e+08	1.66714e+08	1.81101e+08	1.95488e+08	1.47287e+08	1.62049e+08	1.76812e+08	1.91574e+08	2.06336e+08		17	1.71195e+08	1.86313e+08	2.01432e+08	2.16551e+08	2.3167e+08	1.56887e+08	1.71274e+08	1.85661e+08	2.00048e+08	2.14435e+08	1.66234e+08	1.80996e+08	1.95758e+08	2.10521e+08	2.25283e+08		17	1.80668e+08	1.95787e+08	2.10906e+08	2.26024e+08	2.41143e+08	1.6636e+08	1.80747e+08	1.95134e+08	2.09521e+08	2.23908e+08	1.75707e+08	1.9047e+08	2.05232e+08	2.19994e+08
18	1.58055e+08	1.73588e+08	1.89122e+08	2.04655e+08		2.20189e+08	1.43466e+08	1.58248e+08	1.73029e+08	1.87811e+08	2.02593e+08	1.52957e+08	1.68124e+08	1.83292e+08	1.98459e+08	2.13626e+08		18	1.77002e+08	1.92535e+08	2.08069e+08	2.23602e+08	2.39136e+08	1.62413e+08	1.77195e+08	1.91976e+08	2.06758e+08	2.2154e+08	1.71904e+08	1.87071e+08	2.02238e+08	2.17406e+08	2.32573e+08		18	1.86475e+08	2.02009e+08	2.17542e+08	2.33076e+08	2.48609e+08	1.71886e+08	1.86668e+08	2.0145e+08	2.16231e+08	2.31013e+08	1.81377e+08	1.96545e+08	2.11712e+08	2.26879e+08
19	1.63432e+08	1.79349e+08	1.95267e+08	2.11184e+08		2.27102e+08	1.48583e+08	1.6373e+08	1.78877e+08	1.94024e+08	2.09171e+08	1.58207e+08	1.73749e+08	1.89292e+08	2.04834e+08	2.20376e+08		19	1.82378e+08	1.98296e+08	2.14213e+08	2.30131e+08	2.46049e+08	1.67529e+08	1.82677e+08	1.97824e+08	2.12971e+08	2.28118e+08	1.77154e+08	1.92696e+08	2.08238e+08	2.23781e+08	2.39323e+08		19	1.91852e+08	2.07769e+08	2.23687e+08	2.39604e+08	2.55522e+08	1.77003e+08	1.9215e+08	2.07297e+08	2.22444e+08	2.37591e+08	1.86627e+08	2.0217e+08	2.17712e+08	2.33254e+08
20	1.6841e+08	1.84683e+08	2.00956e+08	2.17229e+08		2.33503e+08	1.5332e+08	1.68806e+08	1.84291e+08	1.99777e+08	2.15262e+08	1.63068e+08	1.78958e+08	1.94847e+08	2.10737e+08	2.26626e+08		20	1.87357e+08	2.0363e+08	2.19903e+08	2.36176e+08	2.52449e+08	1.72267e+08	1.87752e+08	2.03238e+08	2.18724e+08	2.34209e+08	1.82015e+08	1.97904e+08	2.13794e+08	2.29683e+08	2.45573e+08		20	1.9683e+08	2.13103e+08	2.29377e+08	2.4565e+08	2.61923e+08	1.8174e+08	1.97226e+08	2.12711e+08	2.28197e+08	2.43683e+08	1.91488e+08	2.07378e+08	2.23267e+08	2.39157e+08
Payback period at different purity
		0.2	0.3	0.4	0.5	0.6	0.7	0.8	0.9
membrane separation	1.4 billion m3	2.56048	1.74396	1.3357	1.09074	0.927438	0.818569	0.736917	0.655265
	1.5 billion m3	2.38978	1.62769	1.24665	1.01803	0.865609	0.763998	0.687789	0.611581
	1.6 billion m3	2.24042	1.52596	1.16874	0.954399	0.811508	0.716248	0.644802	0.573357
	1.7 billion m3	2.10863	1.4362	1.09999	0.898258	0.763773	0.674116	0.606873	0.53963
	1.8 billion m3	1.99148	1.35641	1.03888	0.848355	0.721341	0.636665	0.573158	0.509651
gas absorption	1.4 billion m3	2.87472	2.01668	1.58765	1.33024	1.15863	1.04422	0.958415	0.872611
	1.5 billion m3	2.68308	1.88223	1.48181	1.24155	1.08138	0.974606	0.894521	0.814437
	1.6 billion m3	2.51538	1.76459	1.38919	1.16396	1.0138	0.913693	0.838614	0.763534
	1.7 billion m3	2.36742	1.66079	1.30748	1.09549	0.954163	0.859946	0.789283	0.718621
	1.8 billion m3	2.2359	1.56853	1.23484	1.03463	0.901154	0.812171	0.745434	0.678697
PSA	1.4 billion m3	2.621	1.78477	1.36665	1.11578	0.948532	0.837034	0.753411	0.669787
	1.5 billion m3	2.44627	1.66578	1.27554	1.04139	0.885297	0.781232	0.703183	0.625135
	1.6 billion m3	2.29338	1.56167	1.19582	0.976307	0.829966	0.732405	0.659234	0.586064
	1.7 billion m3	2.15847	1.46981	1.12548	0.918877	0.781144	0.689322	0.620456	0.551589
	1.8 billion m3	2.03856	1.38815	1.06295	0.867828	0.737747	0.651027	0.585986	0.520946
Unit cost at different purity
cost		0.2	0.3	0.4	0.5	0.6	0.7	0.8	0.9
membrane separation	1.4 billion m3	0.764319	0.67758	0.590842	0.504103	0.417364	0.330625	0.243886	0.157148
	1.5 billion m3	0.755278	0.668969	0.58266	0.49635	0.410041	0.323732	0.237423	0.151114
	1.6 billion m3	0.747366	0.661433	0.5755	0.489567	0.403634	0.317701	0.231768	0.145835
	1.7 billion m3	0.740386	0.654784	0.569183	0.483582	0.39798	0.312379	0.226778	0.141176
	1.8 billion m3	0.734181	0.648874	0.563568	0.478261	0.392955	0.307649	0.222342	0.137036
gas absorption	1.4 billion m3	1.53715	1.34355	1.14995	0.95635	0.762751	0.569152	0.375553	0.181954
	1.5 billion m3	1.52056	1.32842	1.13627	0.944128	0.751984	0.559839	0.367694	0.17555
	1.6 billion m3	1.50605	1.31518	1.12431	0.933434	0.742562	0.55169	0.360818	0.169946
	1.7 billion m3	1.49325	1.3035	1.11375	0.923998	0.734249	0.5445	0.354751	0.165002
	1.8 billion m3	1.48186	1.29311	1.10436	0.915611	0.72686	0.538109	0.349358	0.160607
PSA	1.4 billion m3	1.00335	0.887706	0.772065	0.656423	0.540782	0.42514	0.309499	0.193857
	1.5 billion m3	0.994445	0.879209	0.763974	0.648739	0.533504	0.418269	0.303034	0.187798
	1.6 billion m3	0.986654	0.871774	0.756895	0.642015	0.527136	0.412256	0.297376	0.182497
	1.7 billion m3	0.97978	0.865214	0.750648	0.636083	0.521517	0.406951	0.292385	0.177819
	1.8 billion m3	0.97367	0.859383	0.745096	0.630809	0.516522	0.402235	0.287948	0.173661
hybrid separation	1.4 billion m3	4.64949	4.07859	3.50769	2.93679	2.36589	1.795	1.2241	0.653198
	1.5 billion m3	4.64359	4.07272	3.50185	2.93098	2.36011	1.78924	1.21837	0.647494
	1.6 billion m3	4.63843	4.06759	3.49674	2.92589	2.35504	1.7842	1.21335	0.642503
	1.7 billion m3	4.63388	4.06305	3.49223	2.9214	2.35058	1.77975	1.20892	0.638099
	1.8 billion m3	4.62983	4.05903	3.48822	2.91741	2.3466	1.7758	1.20499	0.634184
[truncated: 81 more columns]
